# Supplementary material for: Four Weeks Treatment with Glecaprevir/Pibrentasvir + Ribavirin—A Randomized Controlled Clinical Trial
Source: Viruses. 2022 Mar 16;14(3):614. doi: 10.3390/v14030614 (PMC8948928; doi:10.3390/v14030614)
Supplement: Supplementary file 1 [file viruses-14-00614-s001.zip]

Archive with 1 entries (1 files):
- viruses-1640886-supplementary.pdf
